# Supplementary material for: Zoonotic Risks of Proteus mirabilis: Detection, Pathogenicity, and Antibiotic Resistance in Animals and Animal-Derived Foods
Source: Microorganisms. 2025 Sep 4;13(9):2060. doi: 10.3390/microorganisms13092060 (PMC12472189; doi:10.3390/microorganisms13092060)
Supplement: Supplementary file 1 [file microorganisms-13-02060-s001.zip]

Archive with 1 entries (1 files):
- microorganisms-3769551-supplementary.xlsx
