# Supplementary material for: Zoonotic Risks of Proteus mirabilis: Detection, Pathogenicity, and Antibiotic Resistance in Animals and Animal-Derived Foods
Source: Microorganisms. 2025 Sep 4;13(9):2060. doi: 10.3390/microorganisms13092060 (PMC12472189; doi:10.3390/microorganisms13092060)
Supplement: Supplementary file 1 [file microorganisms-13-02060-s001.zip › microorganisms-3769551-supplementary.xlsx]

## Sheet: Sheet1
Category	Host	Region (Year)	Antibiotic resistance																	Resistance gene																						Reference
			β-lactams					Quinolones	Aminoglycosides	Tetracyclines	Fosfomycins	Sulfonamides	Macrolides	Lincosamides	Amphenicols	Rifamycins	Polymyxins	Nitrofurans	Glycopeptides	β-lactams									Quinolones	Aminoglycosides	Tetracyclines	Sulfonamides	Chloramphenicol	Macrolides	Polymyxin	Glycopeptides	Fosfomycin	Lincosamides	Tigecyclines	Rifamycins	Disinfectants
			Cephalosporins	Cephamycins	Carbapenems	Monobactams	Penicillins/β-Lactamase Inhibitor Combinations													Penicillins	Cephalosporins	β-Lactamase (OXA type )	β-Lactamase (ESBLs genotype )	β-Lactamase (CTX-M type )	β-Lactamase (OXA type )	AmpC β-Lactamase genotype	Carbapenems	MBL
Wildlife	Fox	China (2022 )	CTX (94.4% ) , CPM (0 )		IPM		AMP (88.9% )	OFX , Enrofloxcin	GEN (83.3% ) , Streptomycin			SXT			FFC							blaOXA-1 (9.43% ) , blaOXA-24 (3.78% )	blaTEM (41.51% )	blaCTX-M (13.21% )			blaNDM (1.89% )		qnrA (1.89% ) , qnrC (5.66% )	aac (6′ )Ib-cr (15.09% ) , aadA (32.08% ) , aadB (1.89% ) , aphA6 (5.66% )		sul1 (41.51% ) , sul3 (20.75% )	floR (41.51% )									[27]
	Raccoon	China (2022 )	CTX (40.9% ) , CPM (0 )		IPM		AMP (54.5% )	OFX , Enrofloxcin	GEN (40.9% )			SXT			FFC							blaOXA-1 (32.08% )	blaTEM (33.96% )	blaCTX-M (18.87% )			blaNDM (11.32% )		qnrA (3.78% ) , qnrC (9.43% )	aac (6′ )Ib-cr (32.08% ) , aadA (28.3% ) , aadB (7.56% )		sul1 (33.96% ) , sul3 (32.08% )	floR (33.96% )									[27]
	Mink	China (2022 )	CAX (0 ) , CTX (0 ) , CPM (0 )		IPM		AMP	OFX (0 ) , Enrofloxcin	GEN , Streptomycin			SXT			FFC							blaOXA-1 (18.87% ) , blaOXA-24 (11.32% ) , blaPSE (24.53% )	blaTEM (7.55% )						qnrB (22.64% )	aac (6′ )Ib-cr (24.53% ) , aadA (22.64% , aadB (3.78% ) , aaC2 (9.43% ) , aphA6 (5.66% )		sul1 (18.87% ) , sul2 (11.32% ) , sul3 (1.89% )	floR (13.21% ) , cmlA (5.66% )									[27]
	carp	India (2018 )	Cehalothin (R ) , CAX (S ) , CXM (S ) , CTX (S ) , Cefopenrazone (S )		IPM (S )	ATM (R )	Penicillin (R ) , AMP (R ) , PIP (S ) , AMC (R ) , CLX (R ) , MET (R )	CIP (S ) , Levofloxcin (S ) , NOR (S )	TOB (R )，AMK (S ), GEN (S ) , Streptomycin (S )	TET (R ) , DOX (R ) , Oxytetracycline (R )		Sulphatriad (R )	ERY (R )	LIN (R )	CHL (S )		Colistin (R )		Va (R )																							[77]
	Chironax melanocephalus	Indonesia(2021)		FOX (S )			AMC (S ), OX (R )		AMK（S ）																																	[19]
	Sus scrofa	Tunisia(2021)							GEN	TET													blaTEM, blaSHV	blaCTX−M−G1			blaIMP		qnrA	aac(3)-II	tetB											[20]
	Gorilla gorilla gorilla, Mandrillus sphynx, Syncerus caffer	Gabon(2021)								TET																																[21]
	Otaria flavescens	Uruguay(2022)	CVN (S )				AMC (R )	CIP (S ), Enroflox (S ),	Streptomycin (R ), GEN (S )	TET (R ), DOX (R ),		SMZ-TMP (R )	AZM (R )																													[22]
	Accipiter gentilis, Tyto alba	Spain (2019）						CIP (R ), NAL (R )	GEN (R ), Streptomycin (R ), KAN(R ),	TET(R ),		SMZ(R ),TMP(R ),					Colistin (R )					blaOXA-48	blaTEM-1, blaSHV-28, blaSHV-12			blaCMY-1, blaCMY-2																[23]
Farm animal	Pig	China (2021 )	CFL (57.1% ) , CTR (71.4% ) , CTX (71.4% ) , CPM (0 )	FOX (0 )	IPM (85.7% ) , MEM (0 )	ATM (0 )	AMP (100% ) , PIP ( 0 ) , AMS (33.3% ) , AMC (28.6% )	CIP (38.1% )	GEN (9.5% ) , AMK (9.5% ) , KAN (85.7% )	TET (100% ) , DOX (100% )	FOS (28.6% )	SMZ (100% )											blaTEM (57.1%, 12/21 )	blaCTX−M−1 (9.5%, 2/21 ) , blaCTX−M−2 (33.3%, 7/21 ) , bla CTX−M−9 (33.3%, 7/21 )		blaDHA (28.5%, 6/21 )			qnrA (9.5%, 2/21 ) , qnrB (0 ) , qnrS (4.8%, 1/21 )	aac (6’ )-Ib-cr (80.1%, 17/21 )												[35]
	Pig	China (2023 )	CFL (S ) , Cefradine (S )		IPM (R )	ATM (R )	Penicillin (S ) , AMP (I ) , amoxicillin (I )	LVX (S ) , Enrofloxcin (I )	Streptomycin (S ) , AMK (S ) , TOB (S )	TET (R ) , MZN (R )		SMZ-TMP (R ) , SIZ (R )	ERY (R ) , ASP (R )	LIN (R ) , CLDM (R )			BAC (R )												parC		tetO , catI	sul3	floR									[70]
	Pig	China (2023 )	CFL (R ) , Cefradine (R )				Penicillin (R ) , amoxicillin (R ) , AMP (R )	Enrofloxcin (I ) , Levofloxcin (I ) , CIP (I )	GEN (R ) , SPE (R ) , TOB (I ) , NEO (I ) , AMK (S ) , NET (S )	TET (R )		SIZ (R ) , SMZ-TMP (R ) , TMP (R )	ERY (R ) , ASP (R ) , CLA (R )	LIN (R )			BAC (R ) , POL B (R )				norA , acrB					blaDHA				aph (3 )-IIa	catI	sul2 , sul3	floR									[71]
	Pig	China (2022 )	CEF (76.6%, 23/30 )		MEM (0 )		AMP (90%, 27/30) , AMC (90%, 27/30)	OFX (43.33%, 13/30 ) , NAL (73.33%, 2/30 ) , CIP (76.67%, 23/30 )	AMK (20%, 6/30 ) , GEN (56.7%, 17/30 )	TET (100% ) , MIN (100% )			AZM (100% ) , ERY (100% )		CHL (100% )	RIF (40%, 12/30 )						blaOXA-1 (55.33%, 16/30 ) , blaNmcR (33.33%)，blaPER-4 (13.33%)		blaCTX-M-65 (36.67%, 11/30 )		blaDHA-17 (20%, 6/30 )	blaNmcR (33.33%, 10/30 )		qnrS1 , qnrD1	rmtB (16.67%, 5/30 ) , aac (6′ )-Ib-cr (50%, 15/30 )	tet (J ) (100% ) , tetA (48 ) (100% )	sul1 , sul2 , sul3	floR , catB3 , cml	mphE (100% ) , ermB (100% )			fos			arr-3	qacH (16.67%, 5/30 )	[31]
	Poultry	India (2021 )	CTX , CAX , CRO		IPM (S )	ATM	CAC , AMC , CEC , CIT															blaOXA (3.84%, 1/26 )	blaTEM ( 92.3%, 24/26 ) , blaSHV ( 7.69%, 2/26 ),	blaCTX-M2 (3.84%, 1/26 )		blaFOX																[30]
	Broiler	South Africa (2024 )	CZ (23.1%, 6/26 ) , FEP (15.4%, 4/26 )		MEM (11.5%, 3/26 ) , IPM (7.7%, 2/26 ) , ETP (2/26, 7.7% )	ATM (11.5%, 3/26 )	AMC (46.2%, 12/26 )	CIP (61.5%, 16/26 ) , LVX (53.8%, 14/26 ) , NOR (34.6%, 9/26 ) , NAL ( 30.8%, 8/26 )	AMK (30.8%, 8/26 ) , GEM (38.5%, 10/26 )								CS (19.2%, 5/26)			mecA (8% )		blaOXA (7.7%, 2/26 )	blaTEM (58%, 15/26 )	blaCTX-M (62%, 16/26 ) , blaCTX-M-2 ( 38%, 10/20 ) , blaCTX−M−8 (23.1%, 6/26 ) , blaCTX−M−9 (11.5%, 3/26 )	blaOXA (7.7%, 2/26 )		blaOXA-23 , blaOXA-58		qnrA (54%, 14/26 ) , qnrD (27%, 7/26 )				cat1 (19%, 5/26 ) , cat2 ( 12%, 3/26 )		mcr-1 ( 12%, 3/26 )	mecA (8%, 2/26)						[34]
	Broiler	China (2022 )	CZ (resistance rate exceeded 50% ) , CRO (resistance rate exceeded 50% ) , CXM (resistance rate exceeded 50% )		ETP (10% ) , MEM (10% ) , IPM (10% )	ATM (0 )	AMS (resistance rate exceeded 40% )	CIP (98% ) , LVX (resistance rate exceeded 50% ) , NOR (resistance rate exceeded 50% )	TOB (resistance rate exceeded 50% ) , GEM (resistance rate exceeded 50% )			SXT (98% )			CHL (98% )							blaOXA (86%, 43/50 )	blaTEM (2%, 1/50 ) , blaCTX-M (52%, 26/50 ) , blaSHV (4%, 2/50 )				blaNDM-1 (10%, 5/50 )		qnrA (26%, 13/50 ) , qnrB (18%, 9/50 ) , qnrC (2%, 1/50 ) , qnrS (16%, 8/50 ) , oqxA (16%, 8/50 )	aaC1 (4%, 2/50 ) , aaC2 (76%, 38/50 ) , aac (6’ )-Ib-cr (96%, 46/50 )		sul1 (94%, 47/50 ) , sul2 (94%, 47/50 ) , sul3 (18%, 9/50 )	cmlA ( 2%, 1/50 ) , stcM (96%, 48/50 )	mefA (4% , 2/50 ) , mrsD (20% , 10/50 )								[33]
	Duck	Egypt (2021 )	CTX (57.1%, 20/35 ) , CAX (57.1%, 20/35 )		MEM (8.6%, 3/35 ) , IPM (8.6%, 3/35 )		amoxicillin (100% ) , Penicillin (100% ) , PIP (77.1%, 27/35 ) , AMS (77.1%, 27/35 ) , AMC (77.1%, 27/35 )	NAL (62.8%, 22/35 ) , NOR (8.6%, 3/35 )		DOX (100% )		SXT (100% )	ERY (62.8%, 22/25 )				Polymyxins (40%, 14/35 )					blaOXA-1 (80%, 28/35 )	blaTEM (100% )	blaCTX-M (57.1%, 20/35 )			blaNDM - 1 (5.7%, 2/35 ) , blaKPC (2.9%, 1/35 )				tetA (100% )	sul1 (100% )										[37]
Companion animal	Dog and Cat	Portugal (2018 )	CTX (9.4% ) , CVN (9.4% ) , CAX (5.6% ) , CPM (0 )	FOX (9.4% )	IPM (0 ) , MEM (0 ) , ETP (0 )	ATM (1.9% )	TZP (1.9% ) , AMP (28% ) , AMC (9.4% )	NAL (26.2% ) , CIP (8.4% ) , Enroflox (26.2% ) , NOR (5.6% ) , LVX (7.5% )	GEN (6.5% ) , KAN (20.6% ) , AMK (2.8% ) , NET (3.7% ) , TOB (5.6% )		FOS (5.6% )	SXT (35.5% )			CHL (28.0% ) , FFC (5.6% )								blaTEM (84.4%, 27/32 )			blaCMY-2 (90%, 9/10 ) , blaDHA-1 (10%, 1/10 )			qnrD (17.6% , , 6/34 )	aphAI-IAB ( 65.5%, 19/29 ) , aac (3’ )-IV (3.4%, 1/29 )		sul1 ( 17.5%, 7/40 ), sul2 ( 50%, 20/40 ) , sul3 (2.5%, 1/40 ) , dfrIa ( 85%, 34/40 )	floR (9.8%, 5/51 )									[53]
	Dog, Mink, Cattle, and Fowl		CRO (38.07%, 67/176 ) , CAX (35.23%, 62/176 ) , Cefoperazone (28.41%, 50/176 ) , Cephalothin (30.12%, 53/176 ) , CTX (48.87%, 86/176 )		MEM (25%, 44/176 ) , IPM (20.45%, 36/176 )		AMP (59.09%, 104/176 ) , TZP (50%, 88/176 )	CIP (57.39%, 101/176 ) , Levofloxacin (25.57%, 45/176 )	Streptomycin (55.68%, 98/176 ) , KAN (38.07%, 67/176 ) , GEN (34.09%, 60/176 )	DOX (63.64%, 112/176 ) , TET (55.12%, 97/176 )		SMZ (43.19%，76/176 )					POL B (39.2%, 69/176 )	Nitrofurantoin (42.61%, 75/176 )																								[36]
	Dog	China (2023 )	CZ (70.67%, 53/75 ) , FEP ( 22.67%, 17/75 ) , CTX ( 17.33%, 13/75 )		IPM (70.67%, 53/75 ) , MEM (29.33%, 22/75 )	ATM ( 1.33%, 1/75 )	AMP (36.00%, 27/75 ) , AMC (14.67%, 11/75 ) , AMS (14.67%, 11/75 )	CIP (20.00%, 15/75 )	GEN (12.00%, 9/75 )	TET (100%, 75/75 )	FOS (34.67%, 26/75 )	SXT (30.67%, 23/75 )			CHL ( 28.00%, 21/75 )							blaOXA-1 (10.67%, 8/75 )	blaTEM (5.33%, 4/75 )	blaCTX-M (17.33%, 13/75 ) , blaCTX-M-2 (16.00%, 12/75 )					qnrD (32.00%, 24/75 )	aac (6′ )-Ib (38.67%, 29/75 )	tetA (2.67%, 2/75 ) , tetB (1.33%, 1/75 ) , tetM (1.33%, 1/75 )		floR (25.33%, 19/75 )									[39]
	Dog	Egypt (2022 )	CTX (36%, 9/25 ) , CAX (36%, 9/25 )			ATM (28%, 7/25 )	Penicillin (100% ) , amoxicillin (100% ) , AMC (32%, 8/25 )	NAL (12%, 3/25)	GEN (12%, 3/25 )	TET (32%, 8/25 )		SXT (100% )										blaOXA-1 (32%, 8/25 )	blaTEM (100%, 25/25 )，blaSHV (92%, 22/25 )	blaCTX-M (36%, 9/25 )					qnrA (20%, 5/25 )	aadA1 (12% )	tetA (48%, 12/25 )	sul1 (100%, 25/25 )										[80]
Animal-derived food	Chicken meat	Brazil (2023 )					AMP (76.5%) , AMC (75%)	NAL (60%) , Enrofloxcin (55%) , CIP (50%) , NOR (45%)	GEN (40%) , TOB (35%) , AMK (30%)		FOS (25%)	SXT (65%)			CHL (20%) , FFC (15%)									blaCTX-M-65 (16.5%) , blaCTX-M-2 (7%)		blaCMY-2 (13%)			qnrD (62.5%)	aac (6′ )-Ib-cr (12%)		sul1 (28.5%) , sul2 (62.0%)	cmlA (18.0%) , floR (3.0%)				fosA3 (15%)					[54]
	Chicken meat	Belgium (2021 )	CFL (S ) , CTR (S ) , CRO (S ) , CPM (S ) , CFX (S ) , CAX (S )	FOX (S )	MEM (S ) , ETP (S )	ATM (S )	AMP (62%, 32/52 ) , PIP ( 44%, 23/5) , TMO (S ) , AMC (21%, 11/52) , TZP (S ) , TCC (S )	CIP (48%, 25/52) , NOR (48%, 25/52) , Levofloxcin (48%, 25/52)	GEN (23%, 12/52 ) , TOB (12%, 6/52 ) , AMK (S )		FOS (17%, 9/52 )	TMP (77%, 40/52 )																														[48]
	Chicken meat	China (2023 )	CRO (25.46% ) , FEP (5.56% )	FOX (8.33% )			Penicillin (47.22% ) , amoxicillin (82.87% ) , AMP (57.87% )	NAL (54.17% ) , Enrofloxcin (43.98% ) , CIP (47.70% )	Streptomycin (89.81% ) , KAN (57.41% ) , GEN (69.44% ) , Spectinomycin (81.48% ) , AMK (34.72% )	TET (74.54% ) , Doxycydine (83.33% )		TMP (91.67% )	ERY (99.07% )		CHL (76.85% ) , FFC (65.28% )																											[51]
	Chicken meat	China (2022 )	CAX , CTX	FOX	IPM		AMP , AMC	NAL , NOR , CIP	Streptomtcin , GEN , AMK		FOS	SMZ-TMP			CHL , FFC							blaOXA-1 , blaDHA-1		blaCTX-M , blaCTX-M-65 , blaCTX-M-14		blaCMY-2	blaNDM-1		qnrD , qnrD1 , qnrD2 , qnrD3	aac (6′ )-Ib-cr , aph (4 )-Ia , aadA1 , aadA2 , aac (3' )-la，aac (3 )-IVa	tet (J ) (100% ) , tet (C ) , tet (A ) ,	sul1 , sul2	floR , cat , catB3				fosA3	cfr	tmexCD3-toprJ1			[50]
	Chicken meat	India (2021 )	CTX , CAX , CRO		IPM (S )	ATM	CAC , AMC , CEC , CIT																blaTEM ( 90%%, 9/10 ) , blaSHV ( 10%, 1/10 ),			blaFOX (10%, 1/10 )																[30]
	Pork	India (2021 )	CTX , CAX , CRO		IPM (S )	ATM	CAC , AMC , CEC , CIT																blaTEM ( 66.66%, 56/9 ) , blaSHV ( 6.94%, 5/72 )			blaFOX (11.11%, 1/9 ) , blaCIT (11.11%, 1/9 )																[30]
	Pork	China (2022 )	CAX , CTX	FOX	IPM		AMP , AMC	NAL , NOR , CIP	Streptomtcin , GEN , AMK		FOS	SMZ-TMP			CHL , FFC							blaOXA-1 , blaDHA-1		blaCTX-M , blaCTX-M-65 , blaCTX-M-14		blaCMY-2	blaNDM-1		qnrD , qnrD1 , qnrD2 , qnrD3	aac (6′ )-Ib-cr , aph (4 )-Ia , aadA1 , aadA2 , aac (3' )-la , aac (3 )-IVa	tet (J ) (100% ) , tet (C ) , tet (A ) ,	sul1 , sul2	floR , cat , catB3				fosA3	cfr	tmexCD3-toprJ1			[50]
	Pork	China (2024 )	CRO (10.27% ) , FEP (4.11% )	FOX (8.90% )			Penicillin (36.30% ) , amoxicillin (60.96% ) , AMP (49.22% )	NAL (46.88% ) , Enrofloxcin (39.84% ) , CIP (42.19% )	Streptomycin (64.38% ) , KAN (43.84% ) , GEN (55.48% ) , Spectinomycin (73.97% ) , AMK (39.04% )	TET (55.48% ) , Doxycydine (65.07% )		SMZ-TMP (59.59% ) , TMP (80.14% )	ERY (100% )		CHL (69.18% ) , FFC (50.68% )																											[51]
	Pork	Brazil (2023 )													FFC (60.2% )									blaCTX-M-65 (7.2% )					qnrD (31.3% )			sul1 (10.8% ) , sul2 (37.3% )	cmlA (7.2% ) , floR (60.2% )									[54]
	Duck meat	China (2025 )	CRO (21.88% ) , FEP (5.47% )	FOX (9.38% )			Penicillin (46.09% ) , amoxicillin (67.19% ) , AMP (33.56% )	NAL (20.55% ) , Enrofloxcin (15.75% ) , CIP (19.86% )	Streptomycin (73.44% ) , KAN (55.47% ) , GEN (64.84% ) , Spectinomycin (65.63% ) , AMK (29.69% )	TET (73.44% ) , Doxycydine (79.69% )		SMZ-TMP (78.91% ) , TMP (85.94% )	ERY (96.88% )		CHL (75% ) , FFC (62.50% )																											[51]
	Beef	India (2021 )	CTX , CAX , CRO		IPM (S )	ATM	CAC , AMC , CEC , CIT																blaTEM ( 100%, 3/3 ) , blaSHV (66.67%, 2/3 )																			[30]
	Beef	Brazil (2023 )													FFC (0 )									blaCTX-M-65 (3% )					qnrD (10% )			sul1 (2% ) , sul2 (13% )										[54]
	Mutton	India (2021 )	CTX , CAX , CRO		IPM (S )	ATM	CAC , AMC , CEC , CIT															blaOXA (37.5%, 3/9 )	blaTEM ( 88.88%, 8/9 )	blaCTX-M9 (11.11%, 1/9 )		blaCIT (11.11%, 1/9 )																[30]
	Khoa (a milk-based sweet food)	India (2021 )	CTX , CAX , CRO		IPM (S )	ATM	CAC , AMC , CEC , CIT															blaOXA (16.67%, 1/6 )	blaTEM ( 50%, 3/6 )	blaCTX-M1 (16.67%, 1/6 )		blaFOX (16.67%, 1/6 ) , blaEBC (16.67%, 1/6 )																[30]
Other	Aquatic products	China (2022 )	CAX , CTX	FOX	IPM		AMP , AMC	NAL , NOR , CIP	Streptomtcin , GEN , AMK		FOS	SMZ-TMP			CHL , FFC							blaOXA-1 , blaDHA-1		blaCTX-M , blaCTX-M-65 , blaCTX-M-14		blaCMY-2	blaNDM-1		qnrD , qnrD1 , qnrD2 , qnrD3	aac (6′ )-Ib-cr , aph (4 )-Ia , aadA1 , aadA2 , aac (3' )-la , aac (3 )-IVa	tet (J ) (100% ) , tet (C ) , tet (A ) ,	sul1 , sul2	floR , cat , catB3				fosA3	cfr	tmexCD3-toprJ1			[50]
	Vegetables	China (2023 )	CTX (R ) , CAX (R )		MEM (R )		AMP (R )	CIP (R ) , LVX (R ) , NAL (R )	Streptomycin (R ) , KAN (R )	TET (R )																	blaNDM-1	bleMBL		aadA2 , aac (3 )-IV , aph (4 )-Ia	tet (J )	sul2 , sul1	floR , cat					lnu (F )		arr-3		[81]
abbreviations:	CFX-cefixime, CVN-cefovecin, CXM-cefuroxime, FEP-cefepime, CZ-cefazolin, CRO-ceftriaxone, CAX-ceftazidime, CFL-cefalexin
	CTR-cefuroxime, CEF-ceftiofur,CTX-cefotaxime, CPM-cefepime, FOX-cefoxitin, IPM-imipenem, MEM-meropenem, ETP-ertapenem, ATM-aztreonam, AMP-ampicillin, PIP-piperacillin, AMS-ampicillin/sulbactam, AMC-amoxicillin/clavulanate potassium, OX-oxacillin, CAC-clavulanic acid/ceftazidime, CEC-clavulanic acid/cefotaxime, CIT-tazobactam/ceftriaxone, TZP-tazobactam/piperacillin, TCC-ticarcillin/clavulanic aci…
	GEN-gentamicin, AMK-amikacin,KAN-kanamycin,TOB-tobramycin,SPE-spectinomycin, NEO-neomycin, FOS-fosfomycin, TET-tetracycline, DOX-doxycycline, MIN-minocycline, TMP-trimethoprim, SMZ-sulfamethoxazole, SMZ-TMP-trimethoprim/sulfamethoxazole,, SD-sulfadiazine, SZZ-sulfisoxazole, SXT-sulfonamide triple combination,
	NET-netilmicin, CIP-ciprofloxacin, OFX-ofloxacin, NAL-nNalidixic acid, LVX-levofloxacin, NOR-norfloxacin, OTC-oxytetracycline
	ERY-erythromycin, ASP-acetylspiramycin, CLA-clarithromycin, AZM-azithromycin, LiN-lincomycin, CLDM-clindamycin, BAC-bacitracin, POL B-polymyxin B, CS-colistin Sulfate, CHL-chloramphenicol, FFC-florfenicol, RIF-rifampicin, Va-vancomycin
